# Supplementary material for: Deletion of a pseudogene within a fragile site triggers the oncogenic expression of the mitotic CCSER1 gene
Source: Life Sci Alliance. 2021 Jun 29;4(8):e202101019. doi: 10.26508/lsa.202101019 (PMC8321653; doi:10.26508/lsa.202101019)
Supplement: Supplementary file 2 [file LSA-2021-01019_TableS2.xlsx]

## Sheet: Sheet1
Abbreviation	Tumor Type
ESCA	Esophageal carcinoma
STAD	Stomach adenocarcinoma
READ	Rectum adenocarcinoma
BLCA	Bladder Urothelial Carcinoma
CHOL	Cholangiocarcinoma
COAD	Colon adenocarcinoma
OV	Ovarian serous cystadenocarcinoma
HNSC	Head and Neck squamous cell carcinoma
LUSC	Lung squamous cell carcinoma
CESC	Cervical squamous cell carcinoma and endocervical adenocarcinoma
UCS	Uterine Carcinosarcoma
MESO	Mesothelioma
ACC	Adrenocortical carcinoma
SARC	Sarcoma
PRAD	Prostate adenocarcinoma
